# Supplementary material for: Assessment of Knowledge of Monkeypox Viral Infection among the General Population in Saudi Arabia
Source: Pathogens. 2022 Aug 11;11(8):904. doi: 10.3390/pathogens11080904 (PMC9414752; doi:10.3390/pathogens11080904)
Supplement: Supplementary file 1 [file pathogens-11-00904-s001.zip]

Archive with 1 entries (1 files):
- pathogens-1830432-supplementary.pdf
